# Supplementary material for: Screening of Potential Angiotensin-Converting Enzyme-Inhibitory Peptides in Squid (Todarodes pacificus) Skin Hydrolysates: Preliminary Study of Its Mechanism of Inhibition
Source: Mar Drugs. 2025 Feb 13;23(2):81. doi: 10.3390/md23020081 (PMC11857160; doi:10.3390/md23020081)
Supplement: Supplementary file 1 [file marinedrugs-23-00081-s001.zip]

Archive with 1 entries (1 files):
- marinedrugs-3420072-supplementary.pdf
